# Supplementary material for: Effectiveness of Live Attenuated Varicella-Zoster Vaccine in Adults Older than 50 Years in Japan: A Retrospective Cohort Study
Source: Vaccines (Basel). 2023 Jan 25;11(2):259. doi: 10.3390/vaccines11020259 (PMC9958742; doi:10.3390/vaccines11020259)
Supplement: Supplementary file 1 [file vaccines-11-00259-s001.zip]

Archive with 1 entries (1 files):
- vaccines-2086105-supplementary.pdf
